# Supplementary material for: Resurrection of the genus Aphyllon for New World broomrapes (Orobanche s.l., Orobanchaceae)
Source: PhytoKeys. 2016 Dec 9;(75):107–18. doi: 10.3897/phytokeys.75.10473 (PMC5234541; doi:10.3897/phytokeys.75.10473)
Supplement: XML Treatment for Aphyllon [file phytokeys.75.10473-treatment1.xml]

<!DOCTYPE tp:taxon-treatment
  PUBLIC "-//TaxonX//DTD Taxonomic Treatment Publishing DTD v0 20100105//EN" "tax-treatment-NSO.dtd">
<tp:taxon-treatment xmlns:tp="http://www.plazi.org/taxpub"><tp:treatment-meta><kwd-group><label>Taxon classification</label><kwd><named-content content-type="kingdom">Plantae</named-content></kwd><kwd><named-content content-type="order">Lamiales</named-content></kwd><kwd><named-content content-type="family">Orobanchaceae</named-content></kwd></kwd-group><mixed-citation publication-type="journal"><person-group><name><surname>Schneider</surname><given-names>Adam C.</given-names></name></person-group><article-title>Resurrection of the genus <tp:taxon-name><tp:taxon-name-part taxon-name-part-type="genus">Aphyllon</tp:taxon-name-part></tp:taxon-name> for New World broomrapes (<tp:taxon-name><tp:taxon-name-part taxon-name-part-type="genus">Orobanche</tp:taxon-name-part></tp:taxon-name> s.l., <tp:taxon-name><tp:taxon-name-part taxon-name-part-type="family">Orobanchaceae</tp:taxon-name-part></tp:taxon-name>)</article-title><source>PhytoKeys</source><day>9</day><month>12</month><year>2016</year><volume>2016</volume><issue>75</issue><fpage>107</fpage><lpage>118</lpage><pub-id pub-id-type="doi">10.3897/phytokeys.75.10473</pub-id></mixed-citation></tp:treatment-meta><tp:nomenclature><tp:taxon-name>
            <tp:taxon-name-part taxon-name-part-type="genus">Aphyllon</tp:taxon-name-part>
          </tp:taxon-name><tp:taxon-authority>Mitch., Diss. Brevis. Princ. Bot. 43. 1769.</tp:taxon-authority><tp:nomenclature-citation-list><tp:nomenclature-citation><tp:taxon-name>
                <tp:taxon-name-part taxon-name-part-type="genus">Loxanthes</tp:taxon-name-part>
              </tp:taxon-name><comment>Raf. Neogenyton 3. 1825. [Type: <tp:taxon-name><tp:taxon-name-part taxon-name-part-type="genus">Loxanthes</tp:taxon-name-part> <tp:taxon-name-part taxon-name-part-type="species">fasciculatus</tp:taxon-name-part></tp:taxon-name> (Nutt.) Raf.]</comment></tp:nomenclature-citation><tp:nomenclature-citation><tp:taxon-name>
                <tp:taxon-name-part taxon-name-part-type="genus">Anoplanthus</tp:taxon-name-part>
              </tp:taxon-name><comment>Endl., <italic>nom. superfl.</italic>, Gen. Pl. [Endlicher] pt. 10: 727. 1839.</comment></tp:nomenclature-citation><tp:nomenclature-citation><tp:taxon-name>
                <tp:taxon-name-part taxon-name-part-type="genus">Thalesia</tp:taxon-name-part>
              </tp:taxon-name><comment>Raf. ex Britton, <italic>nom. superfl.</italic>, Mem. Torrey Bot. Club 5: 298. 1894.</comment></tp:nomenclature-citation></tp:nomenclature-citation-list></tp:nomenclature><tp:treatment-sec sec-type="material" id="SECID0E6HAE"><title>Type.</title><p>
            <tp:taxon-name><tp:taxon-name-part taxon-name-part-type="genus">Aphyllon</tp:taxon-name-part> <tp:taxon-name-part taxon-name-part-type="species">uniflorum</tp:taxon-name-part></tp:taxon-name> (L.) Torr. &amp; A. Gray, Manual 290. 1848.</p></tp:treatment-sec><tp:treatment-sec sec-type="description" id="SECID0EOIAE"><title>Description.</title><p>Herb, annual or rarely perennial, achlorophyllous, holoparasitic. Stems fleshy. Leaves reduced to scale-like bracts. Inflorescences terminal racemes, spikes, corymbs, or panicles. Calyx 5-toothed. Corolla sympetalous, bilabiate to regular, tubular and often curved. Style long, stigma crateriform and peltate, or bilamellar. Fruit loculicidal capsules.</p><p>About 22 species: 18 in North America, 4 in South America.</p></tp:treatment-sec></tp:taxon-treatment>
