# Supplementary material for: Resurrection of the genus Aphyllon for New World broomrapes (Orobanche s.l., Orobanchaceae)
Source: PhytoKeys. 2016 Dec 9;(75):107–18. doi: 10.3897/phytokeys.75.10473 (PMC5234541; doi:10.3897/phytokeys.75.10473)
Supplement: XML Treatment for Aphyllon validum [file phytokeys.75.10473-treatment31.xml]

<!DOCTYPE tp:taxon-treatment
  PUBLIC "-//TaxonX//DTD Taxonomic Treatment Publishing DTD v0 20100105//EN" "tax-treatment-NSO.dtd">
<tp:taxon-treatment xmlns:tp="http://www.plazi.org/taxpub"><tp:treatment-meta><kwd-group><label>Taxon classification</label><kwd><named-content content-type="kingdom">Plantae</named-content></kwd><kwd><named-content content-type="order">Lamiales</named-content></kwd><kwd><named-content content-type="family">Orobanchaceae</named-content></kwd></kwd-group><mixed-citation publication-type="journal"><person-group><name><surname>Schneider</surname><given-names>Adam C.</given-names></name></person-group><article-title>Resurrection of the genus <tp:taxon-name><tp:taxon-name-part taxon-name-part-type="genus">Aphyllon</tp:taxon-name-part></tp:taxon-name> for New World broomrapes (<tp:taxon-name><tp:taxon-name-part taxon-name-part-type="genus">Orobanche</tp:taxon-name-part></tp:taxon-name> s.l., <tp:taxon-name><tp:taxon-name-part taxon-name-part-type="family">Orobanchaceae</tp:taxon-name-part></tp:taxon-name>)</article-title><source>PhytoKeys</source><day>9</day><month>12</month><year>2016</year><volume>2016</volume><issue>75</issue><fpage>107</fpage><lpage>118</lpage><pub-id pub-id-type="doi">10.3897/phytokeys.75.10473</pub-id></mixed-citation></tp:treatment-meta><tp:nomenclature><tp:taxon-name>
            <tp:taxon-name-part taxon-name-part-type="genus">Aphyllon</tp:taxon-name-part>
            <tp:taxon-name-part taxon-name-part-type="species">validum</tp:taxon-name-part>
            <object-id xmlns:xlink="http://www.w3.org/1999/xlink" content-type="ipni" xlink:type="simple">urn:lsid:ipni.org:names:77159017-1</object-id>
          </tp:taxon-name><tp:taxon-authority>(Jeps.) A.C. Schneid.</tp:taxon-authority><tp:taxon-status xmlns:xlink="http://www.w3.org/1999/xlink" xlink:type="simple">comb. nov.</tp:taxon-status><tp:nomenclature-citation-list><tp:nomenclature-citation><tp:taxon-name>
                <tp:taxon-name-part taxon-name-part-type="genus">Orobanche</tp:taxon-name-part> <tp:taxon-name-part taxon-name-part-type="species">valida</tp:taxon-name-part></tp:taxon-name><comment>Jeps., <italic>Madroño</italic> 1: 255–256. 1929.</comment></tp:nomenclature-citation><tp:nomenclature-citation><tp:taxon-name>
                <tp:taxon-name-part taxon-name-part-type="genus">Orobanche</tp:taxon-name-part> <tp:taxon-name-part taxon-name-part-type="species">ludoviciana</tp:taxon-name-part> <tp:taxon-name-part taxon-name-part-type="infraspecific-rank">var.</tp:taxon-name-part> <tp:taxon-name-part taxon-name-part-type="variety">valida</tp:taxon-name-part></tp:taxon-name><comment>(Jeps.) Munz, <italic>Bull. Torrey Bot. Club</italic> 57: 621. 1930.</comment></tp:nomenclature-citation></tp:nomenclature-citation-list></tp:nomenclature><tp:treatment-sec sec-type="material" id="SECID0EBVBG"><title>Type.</title><p>
            USA: California: Rock Creek, San Gabriel Mountains, 2 June 1923, <italic>F. W. Peirson 7937</italic> (holotype: <named-content xmlns:xlink="http://www.w3.org/1999/xlink" content-type="dwc:institutional_code" xlink:type="simple">JEPS</named-content>, isotype: <named-content xmlns:xlink="http://www.w3.org/1999/xlink" content-type="dwc:institutional_code" xlink:type="simple">RSA</named-content>).</p></tp:treatment-sec></tp:taxon-treatment>
